# Supplementary material for: Investigation of the Nanoparticulation Method and Cell-Killing Effect following the Mitochondrial Delivery of Hydrophobic Porphyrin-Based Photosensitizers
Source: Int J Mol Sci. 2024 Apr 12;25(8):4294. doi: 10.3390/ijms25084294 (PMC11050504; doi:10.3390/ijms25084294)
Supplement: Supplementary file 1 [file ijms-25-04294-s001.zip]

Archive with 1 entries (1 files):
- ijms-2915210-supplementary.pdf
